# Supplementary material for: Time-Resolved Transcriptomic Profiling of Surgical Wounds Identifies Stage-Specific Therapeutic Targets for Residual Ovarian Cancer
Source: Pharmaceutics. 2026 Mar 28;18(4):413. doi: 10.3390/pharmaceutics18040413 (PMC13118874; doi:10.3390/pharmaceutics18040413)
Supplement: Supplementary file 1 [file pharmaceutics-18-00413-s001.zip]

Archive with 1 entries (1 files):
- pharmaceutics-4159500-supplementary.pdf
